# Supplementary material for: Bridging computational and clinical strategies for presurgical identification of epileptogenic networks
Source: Epilepsia Open. 2026 Jul 24:10.1002/epi4.70311. Online ahead of print. doi: 10.1002/epi4.70311 (PMC13397325; doi:10.1002/epi4.70311)
Supplement: Supplementary file 1 — Data S1: Supporting Information. [file EPI4-9999-0-s001.zip › epi470311-sup-0001-Supinfo1.py]

import numpy as np
import scipy
from sklearn.linear_model import Ridge
from dataclasses import dataclass, asdict
from typing import Dict, List, Optional


@dataclass
class MetricsConfig:
    sfreq: float
    window_duration: float
    window_shift: float
    tmin: float
    tmax: float
    ridge_alpha: float = 1e-4
    dfreq: float = 0.5
    fmin: float = 0.5
    fmax: Optional[float] = None
    inverse_norm: bool = True
    norm_sigma: float = 3.0


class EEGNetworkMetrics:
    """Compute dynamic network metrics from short-window linear models."""

    def __init__(self, config: MetricsConfig):
        self.cfg = config
        self.data = None
        self.times = None
        self.ch_names: List[str] = []
        self.ch_names_soz: List[str] = []
        self.ch_names_coag: List[str] = []
        self.t0s = None
        self.omegas = None
        self.freqs = None
        self.results_dict: Dict = {}

    def from_data(
        self,
        data: np.ndarray,
        ch_names: List[str],
        times: np.ndarray,
        ch_names_soz: Optional[List[str]] = None,
        ch_names_coag: Optional[List[str]] = None,
    ):
        self.data = np.array(data, float)
        self.times = np.array(times, float)
        self.ch_names = list(ch_names)
        self.ch_names_soz = list(ch_names_soz or [])
        self.ch_names_coag = list(ch_names_coag or [])

        nt = round(self.cfg.window_duration * self.cfg.sfreq)
        ndt = round(self.cfg.window_shift * self.cfg.sfreq)
        self.t0s = np.arange(0, len(self.times) - nt - 1, ndt)

        fmax = self.cfg.fmax if self.cfg.fmax is not None else self.cfg.sfreq / 2
        if fmax > self.cfg.sfreq / 2:
            raise ValueError("fmax cannot exceed the Nyquist frequency sfreq/2.")
        self.freqs = np.arange(self.cfg.fmin, fmax, self.cfg.dfreq)

        self.omegas = 2 * np.pi * self.freqs / self.cfg.sfreq

    def _A_t(self, t0: int, nt: int) -> np.ndarray:
        X = self.data[:, t0 : t0 + nt - 1].T
        Y = self.data[:, t0 + 1 : t0 + nt].T
        clf = Ridge(alpha=self.cfg.ridge_alpha).fit(X, Y)
        return clf.coef_.astype(float, copy=False)

    @staticmethod
    def _Gamma_from_resolvent(inv_mat: np.ndarray, k: int, ptype: str = "col") -> np.ndarray:
        """Minimal perturbation vector for one node and one precomputed resolvent."""
        if ptype == "col":
            a = inv_mat[[k], :]
            B = np.vstack([np.imag(a), np.real(a)])

        elif ptype == "row":
            a = inv_mat[:, [k]]
            B = np.vstack([np.imag(a).T, np.real(a).T])

        else:
            raise ValueError("ptype must be 'col' or 'row'")

        b = np.array([[0.0], [-1.0]])
        return B.T @ np.linalg.pinv(B @ B.T) @ b


    def _pert_t(self, A_t: np.ndarray, ptype: str) -> np.ndarray:
        n = A_t.shape[0]
        I = np.eye(n, dtype=complex)
        pert_t = np.empty((n, len(self.omegas)), float)

        for iw, w in enumerate(self.omegas):
            inv_mat = scipy.linalg.solve(A_t - np.exp(1j * w) * I, I, assume_a="gen")
            real_mat = np.real(inv_mat)
            imag_mat = np.imag(inv_mat)

            if ptype == "col":
                ii = np.sum(imag_mat**2, axis=1)
                rr = np.sum(real_mat**2, axis=1)
                ir = np.sum(imag_mat * real_mat, axis=1)

            elif ptype == "row":
                ii = np.sum(imag_mat**2, axis=0)
                rr = np.sum(real_mat**2, axis=0)
                ir = np.sum(imag_mat * real_mat, axis=0)

            else:
                raise ValueError("ptype must be 'col' or 'row'")

            det = ii * rr - ir**2
            eps = 1e-12
            good = det > eps

            gamma_norm = np.empty(n, float)
            gamma_norm[good] = np.sqrt(ii[good] / det[good])

            if np.any(~good):
                for k in np.where(~good)[0]:
                    gamma_norm[k] = np.linalg.norm(
                        self._Gamma_from_resolvent(inv_mat, k, ptype=ptype)
                    )

            pert_t[:, iw] = gamma_norm

        return pert_t

    def _F_t(self, pert: np.ndarray, fmin: Optional[float], fmax: Optional[float]) -> np.ndarray:
        if fmin is not None and fmax is not None:
            mask = (self.freqs >= fmin) & (self.freqs <= fmax)
            if not np.any(mask):
                raise ValueError("No frequencies in specified range.")
            return np.min(pert[:, mask], axis=1)
        return np.min(pert, axis=1)

    @staticmethod
    def _row_rank(A_t: np.ndarray) -> np.ndarray:
        n = A_t.shape[0]
        s = np.sum(np.abs(A_t), axis=1)
        rr = np.empty(n)
        order = np.argsort(s)
        for rank, i in enumerate(order, 1):
            rr[i] = rank / n
        return rr

    @staticmethod
    def _col_rank(A_t: np.ndarray) -> np.ndarray:
        n = A_t.shape[0]
        s = np.sum(np.abs(A_t), axis=0)
        cr = np.empty(n)
        order = np.argsort(s)
        for rank, i in enumerate(order, 1):
            cr[i] = rank / n
        return cr

    @staticmethod
    def _source_index(rr: np.ndarray, cr: np.ndarray) -> np.ndarray:
        n = rr.size
        target = np.array([1 / n, 1.0])
        d = np.sqrt((rr - target[0]) ** 2 + (cr - target[1]) ** 2)
        return np.sqrt(2.0) - d

    @staticmethod
    def _sink_index(rr: np.ndarray, cr: np.ndarray) -> np.ndarray:
        n = rr.size
        target = np.array([1.0, 1 / n])
        d = np.sqrt((rr - target[0]) ** 2 + (cr - target[1]) ** 2)
        return np.sqrt(2.0) - d

    @staticmethod
    def _source_influence(A_t: np.ndarray, source: np.ndarray) -> np.ndarray:
        n = A_t.shape[0]
        return n * (np.abs(A_t) @ source)

    @staticmethod
    def _sink_connectivity(A_t: np.ndarray, sink: np.ndarray) -> np.ndarray:
        n = A_t.shape[0]
        return n * (np.abs(A_t) @ sink)

    @staticmethod
    def _robust_minmax(
        x: np.ndarray,
        inverse: bool,
        sigma: float = 3.0,
    ) -> np.ndarray:
        med = np.nanmedian(x)
        std = np.nanstd(x)
        vmin = med - sigma * std
        vmax = med + sigma * std
        denom = vmax - vmin

        if np.isclose(denom, 0):
            y = np.zeros_like(x, dtype=float)
        else:
            y = (x - vmin) / denom

        y = np.clip(y, 0.0, 1.0)
        return 1.0 - y if inverse else y

    @staticmethod
    def _time_reduce(metric_t: np.ndarray, reducer: str = "median") -> np.ndarray:
        if reducer == "median":
            return np.nanmedian(metric_t, axis=1)
        if reducer == "mean":
            return np.nanmean(metric_t, axis=1)
        raise ValueError("reducer must be 'median' or 'mean'")

    def compute_all(self) -> Dict:
        assert self.data is not None, "Call from_data(...) first."
        n = self.data.shape[0]
        nt = round(self.cfg.window_duration * self.cfg.sfreq)

        A = np.empty((n, n, len(self.t0s)), float)
        cpert = np.empty((n, len(self.omegas), len(self.t0s)), float)
        rpert = np.empty_like(cpert)
        cF = np.empty((n, len(self.t0s)), float)
        rF = np.empty_like(cF)
        source = np.empty_like(cF)
        sink = np.empty_like(cF)
        infl = np.empty_like(cF)
        conn = np.empty_like(cF)

        for it, t0 in enumerate(self.t0s):
            A_t = self._A_t(int(t0), nt)
            A[:, :, it] = A_t

            cpert_t = self._pert_t(A_t, ptype="col")
            rpert_t = self._pert_t(A_t, ptype="row")

            cpert[:, :, it] = cpert_t
            rpert[:, :, it] = rpert_t
            cF[:, it] = self._F_t(cpert_t, self.cfg.fmin, self.cfg.fmax)
            rF[:, it] = self._F_t(rpert_t, self.cfg.fmin, self.cfg.fmax)

            rr = self._row_rank(A_t)
            cr = self._col_rank(A_t)
            source_t = self._source_index(rr, cr)
            sink_t = self._sink_index(rr, cr)
            source[:, it] = source_t
            sink[:, it] = sink_t
            infl[:, it] = self._source_influence(A_t, source_t)
            conn[:, it] = self._sink_connectivity(A_t, sink_t)

        normcF = self._robust_minmax(
            cF, inverse=self.cfg.inverse_norm, sigma=self.cfg.norm_sigma
        )
        normrF = self._robust_minmax(
            rF, inverse=self.cfg.inverse_norm, sigma=self.cfg.norm_sigma
        )
        norminfl = self._robust_minmax(infl, inverse=False, sigma=self.cfg.norm_sigma)
        normconn = self._robust_minmax(conn, inverse=False, sigma=self.cfg.norm_sigma)

        medcF = self._time_reduce(normcF, "median")
        medrF = self._time_reduce(normrF, "median")
        F_med = np.nanmean(np.vstack([medcF, medrF]), axis=0)

        medinfl = self._time_reduce(norminfl, "median")
        medconn = self._time_reduce(normconn, "median")
        SS_med = np.nanmean(np.vstack([medinfl, medconn]), axis=0)

        self.results_dict = {
            "sfreq": self.cfg.sfreq,
            "tmin": self.cfg.tmin,
            "tmax": self.cfg.tmax,
            "window_duration": self.cfg.window_duration,
            "window_shift": self.cfg.window_shift,
            "times": self.times,
            "t0s": self.t0s,
            "time0s": self.times[self.t0s.astype(int)],
            "freqs": self.freqs,
            "omegas": self.omegas,
            "ch_names": self.ch_names,
            "ch_names_soz": self.ch_names_soz,
            "ch_names_coag": self.ch_names_coag,
            "config": asdict(self.cfg),
            "A": A,
            "cpert": cpert,
            "rpert": rpert,
            "cF": cF,
            "rF": rF,
            "source": source,
            "sink": sink,
            "infl": infl,
            "conn": conn,
            "normcF": normcF,
            "normrF": normrF,
            "norminfl": norminfl,
            "normconn": normconn,
            "medcF": medcF,
            "medrF": medrF,
            "F_med": F_med,
            "medinfl": medinfl,
            "medconn": medconn,
            "SS_med": SS_med,
        }
        return self.results_dict

    @staticmethod
    def save_results_dict(path: str, results_dict: Dict):
        import pickle
        import os

        os.makedirs(os.path.dirname(path), exist_ok=True)
        with open(path, "wb") as f:
            pickle.dump(results_dict, f)

    @staticmethod
    def load_results_dict(path: str) -> Dict:
        import pickle

        with open(path, "rb") as f:
            rd = pickle.load(f)
        if not isinstance(rd, dict):
            raise ValueError("Loaded object is not a dictionary.")
        return rd
